# Supplementary material for: Small Mammals as Carriers/Hosts of Leptospira spp. in the Western Amazon Forest
Source: Front Vet Sci. 2020 Dec 2;7:569004. doi: 10.3389/fvets.2020.569004 (PMC7738340; doi:10.3389/fvets.2020.569004)
Supplement: Supplementary file 1 [file Data_Sheet_1.xlsx]

## Sheet: SecY sequences information
GenBank ID	Strain ID	Species	Host (species)	Location	Reference
MT361666	19818	L. interrogans	Neacomys spinosus	Brazil	Present Study
MT361667	19826	L. interrogans	Marmosa (Micoureus) rutteri	Brazil	Present Study
MT361668	19875	L. interrogans	Neacomys spinosus	Brazil	Present Study
MT361669	19802	L. interrogans	Marmosa (Micoureus) constantiae	Brazil	Present Study
MT361670	19812	L. interrogans	Proechimys brevicauda	Brazil	Present Study
MT361671	19881	L. interrogans	Neacomys musseri	Brazil	Present Study
MT361672	18052	L. interrogans	Proechimys gardneri	Brazil	Present Study
MT361673	19804	L. interrogans	Marmosops ocellatus	Brazil	Present Study
MT361674	19817	L. interrogans	Oligoryzomys microtis	Brazil	Present Study
MT361675	18063	L. interrogans	Marmosops ocellatus	Brazil	Present Study
MT361676	19799	L. interrogans	Monodelphis glirina	Brazil	Present Study
MT361677	19845	L. interrogans	Neacomys spinosus	Brazil	Present Study
MT361678	19850	L. noguchii	Marmosa (Micoureus) constantiae	Brazil	Present Study
MT361679	19882	L. noguchii	Proechimys gardneri	Brazil	Present Study
MT361680	19861	L. noguchii	Mesomys hispidus	Brazil	Present Study
MT361681	19819	L. noguchii	Rhipidomys leucodactylus	Brazil	Present Study
MT361682	19828	L. santarosai	Metachirus myosurus	Brazil	Present Study
MT361683	19866	L. santarosai	Marmosops ocellatus	Brazil	Present Study
MT361684	19823	L. santarosai	Monodelphis peruviana	Brazil	Present Study
MT361685	19871	L. santarosai	Monodelphis glirina	Brazil	Present Study
CP047496	R22	L. interrogans	Rattus norvegicus	Saint Kitts and Nevis	Rajeev et al., 2020
KY357127	VG99	L. interrogans	Rattus rattus	French Polynesia: Tahiti	Guernier et al., 2017
KY357118	VG16	L. interrogans	Rattus norvegicus	French Polynesia: Tahiti	Guernier et al., 2017
MG932792	M9/99	L. interrogans	Rattus norvegicus	Brazil	Jaeger et al., 2018
EU357988	Mus 24	L. interrogans	Wood mouse	Denmark	Victoria et al, 2008
EU357996	TM 294	L. interrogans	Mus musculus	Romania	Victoria et al, 2008
EU358049	LT 398	L. interrogans	Rat	Philippines	Victoria et al, 2008
AKWY02000034	CZ_214_K	L. noguchii	Opossum	Panama	Victoria et al, 2008
EU357950	M7	L. noguchii	Opossum	Peru	Victoria et al, 2008
AKWY02000034	CZ214	L. noguchii	Opossum	Panama	Victoria et al, 2008
EU358063	316	L. santarosai	Opossum	Panama	Victoria et al, 2008
EU358016	CZ 299	L. santarosai	Spiny rat	Panama	Victoria et al, 2008
EU358046	MW-12	L. santarosai	Opossum	Peru	Victoria et al, 2008
EU358042	Rr 5	L. santarosai	Rat	Brazil	Victoria et al, 2008
EU357959	An 776	L. santarosai	Opossum	Brazil	Victoria et al, 2008
EU358062	LSU 1013	L. santarosai	Opossum	USA	Victoria et al, 2008
CP039283	FMAS_AW1	L. interrogans	Human	Sri Lanka: Awissawella	Senevirathna et al., 2020
MH683048	Unesp04	L. interrogans	Swine	Brazil	Bastos et al., 2018
MG932797	UFFB15	L. interrogans	Dog	Brazil	Jaeger et al., 2018
KY357115	260514.38	L. interrogans	Human	French Polynesia: Raiatea	Guernier et al., 2017
KY357100	178041	L. interrogans	Swine	French Polynesia: Tahiti	Guernier et al., 2017
KY357071	24214.81	L. interrogans	Human	French Polynesia: Tahiti	Guernier et al., 2017
JQRB01000039	56183	L. noguchii	Armadillo	USA	Xu et al., 2016
JQRD01000142	56190	L. noguchii	Weasel	Nicaragua	Xu et al., 2016
AHMH02000152	2007001578	L. noguchii	Human	USA	Whelen et al., 2011
KY113324	U386/2016	L. noguchii	Bovine	Brazil	Loureiro et al., 2020
JQRF01000117	56682	L. noguchii	Swine	China	Xu et al., 2016
KC492824	JICH05	L. santarosai	Human	Costa Rica	Valverde et al., 2013
KC492823	INCIENSA04	L. santarosai	Human	Costa Rica	Valverde et al., 2013
MK315143	3889	L. santarosai	Capybara	Brazil	Jaeger et al., 2019
EU358056	CI 40	L. santarosai	Swine	Peru	Victoria et al, 2008
